# Supplementary material for: Effect of the Filler Modification on the Thermal and Mechanical Properties of Composite Polypropylene/Wollastonite Drawn Fibers
Source: Polymers (Basel). 2023 Jul 8;15(14):2986. doi: 10.3390/polym15142986 (PMC10383438; doi:10.3390/polym15142986)
Supplement: Supplementary file 1 [file polymers-15-02986-s001.zip]

Archive with 1 entries (1 files):
- polymers-2439550-supplementary.pdf
